# Supplementary material for: The effect of group size and task involvement on temporal binding window in clap perception
Source: Front Psychol. 2024 Apr 24;15:1355586. doi: 10.3389/fpsyg.2024.1355586 (PMC11076830; doi:10.3389/fpsyg.2024.1355586)
Supplement: Supplementary file 1 [file Data_Sheet_1.ZIP]

Archive with 6 entries (5 files):
- Sup_audio/
- __MACOSX/._Sup_audio
- Sup_audio/sample_sound_5_016.wav
- __MACOSX/Sup_audio/._sample_sound_5_016.wav
- Sup_audio/sample_sound_5_008.wav
- __MACOSX/Sup_audio/._sample_sound_5_008.wav
